# Supplementary material for: Single-cell sequencing reveals karyotype heterogeneity in murine and human malignancies
Source: Genome Biol. 2016 May 31;17:115. doi: 10.1186/s13059-016-0971-7 (PMC4888588; doi:10.1186/s13059-016-0971-7)
Supplement: Supplementary file 4 — Overview of single-cell sequencing samples and sequencing statistics. An overview of general sequencing and analysis statistics of the single-cell sequencing data. The number of analysed reads corresponds to the number of uniquely mappable reads used in the copy number annotation pipeline. (XLSX 38 kb) [file 13059_2016_971_MOESM4_ESM.xlsx]

## Sheet: Sample overview
Sample ID	Organism	Sample description	Gender	No. cells sequenced (excl. controls)	Average no. of reads	Average no. of mapped reads	Average no. of mapped reads (%)	Average no. of analysed reads	Average no. of analysed reads per bin	No. cells passed QC	No. cells passed QC (%)	Heterogeneity	Aneuploidy
T158	M. musculus	Endpoint T-ALL (Mps1f/f; p53f/f; Lck-Cre+)	female	46	629653	614496	0.975927	373019	139.76	37	0.804348	0.254966	0.432648
T170	M. musculus	Endpoint T-ALL (Mps1f/f; p53f/f; Lck-Cre+)	male	46	363098	337541	0.929615	59027.2	22	41	0.891304	0.254125	0.437569
T257	M. musculus	Endpoint T-ALL (Mps1f/f; p53f/f; Lck-Cre+)	female	46	744757	714261	0.959052	341096	127.799	46	1	0.238342	0.437539
T260	M. musculus	Endpoint T-ALL (Mps1f/f; p53f/f; Lck-Cre+)	male	46	782955	748295	0.955731	310595	116.371	43	0.934783	0.103215	0.263541
T386	M. musculus	Endpoint T-ALL (Mps1f/f; p53f/+; Lck-Cre+)	female	46	428582	415607	0.969725	290244	108.746	35	0.76087	0.249274	0.532603
T320	M. musculus	Control thymus (Mps1f/f; p53f/f; Lck-Cre-)	male	46	513648	494876	0.963454	134766	50.493	36	0.782609	0.00093824	0.00090609
T328	M. musculus	Aneuploid thymus (Mps1f/f; Lck-Cre+)	female	46	515021	491810	0.954932	171082	64.0995	44	0.956522	0.0135675	0.0781658
T325	M. musculus	10 week T-ALL (Mps1f/f; p53f/f; Lck-Cre+)	female	46	555403	536488	0.965945	288061	107.928	46	1	0.022614	0.0190383
T384	M. musculus	13 week T-ALL (Mps1f/f; p53f/f; Lck-Cre+)	male	46	909751	878231	0.965354	273839	104.32	45	0.978261	0.300959	0.595182
T388	M. musculus	14 week T-ALL (Mps1f/f; p53f/+; Lck-Cre+)	male	46	428858	414367	0.966211	371651	139.247	36	0.782609	0.193299	0.415891
										Average:	0.88913
										Median:	0.891304
T158_2N	M. musculus	Endpoint T-ALL (Mps1f/f; p53f/f; Lck-Cre+)	female	46	1.1987e+06	1.17927e+06	0.983791	364991	136.752	35	0.76087	0.309942	0.478478
T158_4N	M. musculus	Endpoint T-ALL (Mps1f/f; p53f/f; Lck-Cre+) tetraploid	female	46	793322	781273	0.984812	384755	144.157	37	0.804348	0.64847	0.969625
T257_2N	M. musculus	Endpoint T-ALL (Mps1f/f; p53f/f; Lck-Cre+)	male	46	623127	611737	0.981721	3.33963e+06	127.25	34	0.73913	0.3116	0.517062
T257_4N	M. musculus	Endpoint T-ALL (Mps1f/f; p53f/f; Lck-Cre+) tetraploid	male	46	832823	821715	0.986663	492487	184.521	34	0.73913	0.282802	1.02763
B-ALL A	H. sapiens	Near-euploid B-ALL	male	46	395722	369143	0.932835	202988	73.9751	35	0.76087	0.0147021	0.0225383
B-ALL B	H. sapiens	Aneuploid B-ALL	male	92	624536	602504	0.964722	310833	113.227	75	0.815217	0.0176461	0.223527
B-ALL B-1	H. sapiens	Aneuploid B-ALL engraftment 1	male	46	599321	554798	0.925711	331125	120.672	42	0.913043	0.0564895	0.247863
B-ALL B-2	H. sapiens	Aneuploid B-ALL engraftment 2	male	46	574548	529424	0.921463	389514	141.951	21	0.456522	0.0398251	0.255036
B-ALL C	H. sapiens	Highly aneuploid B-ALL	female	46	1.05336e+06	1.03145e+06	0.979207	582911	212.431	41	0.891304	0.131397	0.989967
										Average:	0.767391
										Median:	0.815217
										65536

## Sheet: Sheet1
Flowcell	Library	Project	Reference	Tool	Reads	Mapped	Mapped,%	Paired	Paired,%	Duplicates	Duplicates,%
HFJTLBCXX	BB160229_I_001	BB160229_I	GRCm38	bowtie	1772579	1745726	98.49	0	0	1163205	66.63		1.1987e+06	1.17927e+06
HFJTLBCXX	BB160229_I_002	BB160229_I	GRCm38	bowtie	1477872	1456375	98.55	0	0	926850	63.64
HFJTLBCXX	BB160229_I_003	BB160229_I	GRCm38	bowtie	1792123	1765470	98.51	0	0	1065622	60.36
HFJTLBCXX	BB160229_I_004	BB160229_I	GRCm38	bowtie	899185	886016	98.54	0	0	508153	57.35
HFJTLBCXX	BB160229_I_005	BB160229_I	GRCm38	bowtie	1910340	1876436	98.23	0	0	1204334	64.18
HFJTLBCXX	BB160229_I_006	BB160229_I	GRCm38	bowtie	1209396	1191927	98.56	0	0	649122	54.46
HFJTLBCXX	BB160229_I_007	BB160229_I	GRCm38	bowtie	1375035	1353490	98.43	0	0	794367	58.69
HFJTLBCXX	BB160229_I_008	BB160229_I	GRCm38	bowtie	1132243	1114763	98.46	0	0	637680	57.2
HFJTLBCXX	BB160229_I_009	BB160229_I	GRCm38	bowtie	1117543	1099405	98.38	0	0	601854	54.74
HFJTLBCXX	BB160229_I_010	BB160229_I	GRCm38	bowtie	1562885	1539487	98.5	0	0	948919	61.64
HFJTLBCXX	BB160229_I_011	BB160229_I	GRCm38	bowtie	1721539	1695458	98.49	0	0	1043161	61.53
HFJTLBCXX	BB160229_I_012	BB160229_I	GRCm38	bowtie	1789445	1767650	98.78	0	0	414016	23.42
HFJTLBCXX	BB160229_I_013	BB160229_I	GRCm38	bowtie	1739749	1712310	98.42	0	0	1085414	63.39
HFJTLBCXX	BB160229_I_014	BB160229_I	GRCm38	bowtie	1536760	1515487	98.62	0	0	844310	55.71
HFJTLBCXX	BB160229_I_015	BB160229_I	GRCm38	bowtie	1552091	1526360	98.34	0	0	941674	61.69
HFJTLBCXX	BB160229_I_016	BB160229_I	GRCm38	bowtie	1391797	1372481	98.61	0	0	815101	59.39
HFJTLBCXX	BB160229_I_017	BB160229_I	GRCm38	bowtie	867832	854318	98.44	0	0	465567	54.5
HFJTLBCXX	BB160229_I_018	BB160229_I	GRCm38	bowtie	663091	652924	98.47	0	0	372358	57.03
HFJTLBCXX	BB160229_I_019	BB160229_I	GRCm38	bowtie	584046	561883	96.21	0	0	307175	54.67
HFJTLBCXX	BB160229_I_020	BB160229_I	GRCm38	bowtie	7076	564	7.97	0	0	13	2.3
HFJTLBCXX	BB160229_I_021	BB160229_I	GRCm38	bowtie	1213717	1194821	98.44	0	0	681493	57.04
HFJTLBCXX	BB160229_I_022	BB160229_I	GRCm38	bowtie	1148750	1130796	98.44	0	0	600725	53.12
HFJTLBCXX	BB160229_I_023	BB160229_I	GRCm38	bowtie	1344472	1323852	98.47	0	0	767273	57.96
HFJTLBCXX	BB160229_I_024	BB160229_I	GRCm38	bowtie	1163910	1144775	98.36	0	0	658298	57.5
HFJTLBCXX	BB160229_I_025	BB160229_I	GRCm38	bowtie	1011423	996328	98.51	0	0	601422	60.36
HFJTLBCXX	BB160229_I_026	BB160229_I	GRCm38	bowtie	574629	563635	98.09	0	0	327510	58.11
HFJTLBCXX	BB160229_I_027	BB160229_I	GRCm38	bowtie	1429604	1408932	98.55	0	0	824797	58.54
HFJTLBCXX	BB160229_I_028	BB160229_I	GRCm38	bowtie	1270839	1251992	98.52	0	0	679170	54.25
HFJTLBCXX	BB160229_I_029	BB160229_I	GRCm38	bowtie	1513062	1489068	98.41	0	0	890465	59.8
HFJTLBCXX	BB160229_I_030	BB160229_I	GRCm38	bowtie	1153006	1133048	98.27	0	0	610842	53.91
HFJTLBCXX	BB160229_I_031	BB160229_I	GRCm38	bowtie	1327932	1306342	98.37	0	0	750313	57.44
HFJTLBCXX	BB160229_I_032	BB160229_I	GRCm38	bowtie	1479899	1450399	98.01	0	0	857099	59.09
HFJTLBCXX	BB160229_I_033	BB160229_I	GRCm38	bowtie	6635	221	3.33	0	0	8	3.62
HFJTLBCXX	BB160229_I_034	BB160229_I	GRCm38	bowtie	1338118	1316195	98.36	0	0	754856	57.35
HFJTLBCXX	BB160229_I_035	BB160229_I	GRCm38	bowtie	1243286	1222953	98.36	0	0	721443	58.99
HFJTLBCXX	BB160229_I_036	BB160229_I	GRCm38	bowtie	853959	839997	98.37	0	0	459900	54.75
HFJTLBCXX	BB160229_I_037	BB160229_I	GRCm38	bowtie	1481332	1459762	98.54	0	0	886474	60.73
HFJTLBCXX	BB160229_I_038	BB160229_I	GRCm38	bowtie	1553124	1528155	98.39	0	0	936506	61.28
HFJTLBCXX	BB160229_I_039	BB160229_I	GRCm38	bowtie	872787	859258	98.45	0	0	481302	56.01
HFJTLBCXX	BB160229_I_040	BB160229_I	GRCm38	bowtie	1149192	1125618	97.95	0	0	622130	55.27
HFJTLBCXX	BB160229_I_041	BB160229_I	GRCm38	bowtie	1089467	1070006	98.21	0	0	559571	52.3
HFJTLBCXX	BB160229_I_042	BB160229_I	GRCm38	bowtie	1012323	993788	98.17	0	0	477898	48.09
HFJTLBCXX	BB160229_I_043	BB160229_I	GRCm38	bowtie	1166513	1148317	98.44	0	0	612933	53.38
HFJTLBCXX	BB160229_I_044	BB160229_I	GRCm38	bowtie	1254516	1234098	98.37	0	0	671041	54.38
HFJTLBCXX	BB160229_I_045	BB160229_I	GRCm38	bowtie	861476	848393	98.48	0	0	404924	47.73
HFJTLBCXX	BB160229_I_046	BB160229_I	GRCm38	bowtie	1208977	1190671	98.49	0	0	662360	55.63
HFJTLBCXX	BB160229_I_047	BB160229_I	GRCm38	bowtie	429378	421213	98.1	0	0	233660	55.47
HFJTLBCXX	BB160229_I_048	BB160229_I	GRCm38	bowtie	1282764	1263939	98.53	0	0	694569	54.95
HFJTLBCXX	BB160229_I_049	BB160229_I	GRCm38	bowtie	1129721	1114761	98.68	0	0	446340	40.04		793322	781273
HFJTLBCXX	BB160229_I_050	BB160229_I	GRCm38	bowtie	1003259	990736	98.75	0	0	429087	43.31
HFJTLBCXX	BB160229_I_051	BB160229_I	GRCm38	bowtie	1242212	1226568	98.74	0	0	446999	36.44
HFJTLBCXX	BB160229_I_052	BB160229_I	GRCm38	bowtie	758795	749117	98.72	0	0	263811	35.22
HFJTLBCXX	BB160229_I_053	BB160229_I	GRCm38	bowtie	1114705	1100118	98.69	0	0	410658	37.33
HFJTLBCXX	BB160229_I_054	BB160229_I	GRCm38	bowtie	1143492	1089389	95.27	0	0	434427	39.88
HFJTLBCXX	BB160229_I_055	BB160229_I	GRCm38	bowtie	416459	409620	98.36	0	0	135923	33.18
HFJTLBCXX	BB160229_I_056	BB160229_I	GRCm38	bowtie	2935	135	4.6	0	0	4	2.96
HFJTLBCXX	BB160229_I_057	BB160229_I	GRCm38	bowtie	566752	557903	98.44	0	0	189172	33.91
HFJTLBCXX	BB160229_I_058	BB160229_I	GRCm38	bowtie	793592	782181	98.56	0	0	269342	34.43
HFJTLBCXX	BB160229_I_059	BB160229_I	GRCm38	bowtie	961607	947658	98.55	0	0	356164	37.58
HFJTLBCXX	BB160229_I_060	BB160229_I	GRCm38	bowtie	839199	827087	98.56	0	0	295889	35.77
HFJTLBCXX	BB160229_I_061	BB160229_I	GRCm38	bowtie	1422242	1403606	98.69	0	0	642497	45.77
HFJTLBCXX	BB160229_I_062	BB160229_I	GRCm38	bowtie	1087602	1072620	98.62	0	0	433096	40.38
HFJTLBCXX	BB160229_I_063	BB160229_I	GRCm38	bowtie	707229	697027	98.56	0	0	269177	38.62
HFJTLBCXX	BB160229_I_064	BB160229_I	GRCm38	bowtie	1115120	1099476	98.6	0	0	405026	36.84
HFJTLBCXX	BB160229_I_065	BB160229_I	GRCm38	bowtie	1013463	999183	98.59	0	0	363011	36.33
HFJTLBCXX	BB160229_I_066	BB160229_I	GRCm38	bowtie	608659	600782	98.71	0	0	215443	35.86
HFJTLBCXX	BB160229_I_067	BB160229_I	GRCm38	bowtie	850941	839588	98.67	0	0	296724	35.34
HFJTLBCXX	BB160229_I_068	BB160229_I	GRCm38	bowtie	1090860	1073987	98.45	0	0	402796	37.5
HFJTLBCXX	BB160229_I_069	BB160229_I	GRCm38	bowtie	444609	437497	98.4	0	0	136315	31.16
HFJTLBCXX	BB160229_I_070	BB160229_I	GRCm38	bowtie	718200	707327	98.49	0	0	230388	32.57
HFJTLBCXX	BB160229_I_071	BB160229_I	GRCm38	bowtie	1138065	1124020	98.77	0	0	147847	13.15
HFJTLBCXX	BB160229_I_072	BB160229_I	GRCm38	bowtie	869635	857659	98.62	0	0	310579	36.21
HFJTLBCXX	BB160229_I_073	BB160229_I	GRCm38	bowtie	1878	36	1.92	0	0	1	2.78
HFJTLBCXX	BB160229_I_074	BB160229_I	GRCm38	bowtie	1012274	998144	98.6	0	0	372335	37.3
HFJTLBCXX	BB160229_I_075	BB160229_I	GRCm38	bowtie	1145586	1130212	98.66	0	0	481950	42.64
HFJTLBCXX	BB160229_I_076	BB160229_I	GRCm38	bowtie	977661	964381	98.64	0	0	334649	34.7
HFJTLBCXX	BB160229_I_077	BB160229_I	GRCm38	bowtie	1017878	1003632	98.6	0	0	379573	37.82
HFJTLBCXX	BB160229_I_078	BB160229_I	GRCm38	bowtie	776864	766717	98.69	0	0	295942	38.6
HFJTLBCXX	BB160229_I_079	BB160229_I	GRCm38	bowtie	909364	896481	98.58	0	0	343074	38.27
HFJTLBCXX	BB160229_I_080	BB160229_I	GRCm38	bowtie	322518	315118	97.71	0	0	108522	34.44
HFJTLBCXX	BB160229_I_081	BB160229_I	GRCm38	bowtie	573889	565131	98.47	0	0	188073	33.28
HFJTLBCXX	BB160229_I_082	BB160229_I	GRCm38	bowtie	893126	880382	98.57	0	0	338621	38.46
HFJTLBCXX	BB160229_I_083	BB160229_I	GRCm38	bowtie	775205	763712	98.52	0	0	264052	34.57
HFJTLBCXX	BB160229_I_084	BB160229_I	GRCm38	bowtie	812750	800652	98.51	0	0	284005	35.47
HFJTLBCXX	BB160229_I_085	BB160229_I	GRCm38	bowtie	835172	823335	98.58	0	0	353303	42.91
HFJTLBCXX	BB160229_I_086	BB160229_I	GRCm38	bowtie	1130227	1115379	98.69	0	0	483740	43.37
HFJTLBCXX	BB160229_I_087	BB160229_I	GRCm38	bowtie	1152725	1137673	98.69	0	0	488515	42.94
HFJTLBCXX	BB160229_I_088	BB160229_I	GRCm38	bowtie	990985	977330	98.62	0	0	407475	41.69
HFJTLBCXX	BB160229_I_089	BB160229_I	GRCm38	bowtie	2152	69	3.21	0	0	4	5.8
HFJTLBCXX	BB160229_I_090	BB160229_I	GRCm38	bowtie	714485	705303	98.71	0	0	227801	32.3
HFJTLBCXX	BB160229_I_091	BB160229_I	GRCm38	bowtie	434231	427635	98.48	0	0	164419	38.45
HFJTLBCXX	BB160229_I_092	BB160229_I	GRCm38	bowtie	489401	481665	98.42	0	0	166853	34.64
HFJTLBCXX	BB160229_I_093	BB160229_I	GRCm38	bowtie	878242	865644	98.57	0	0	317286	36.65
HFJTLBCXX	BB160229_I_094	BB160229_I	GRCm38	bowtie	930824	917608	98.58	0	0	350201	38.16
HFJTLBCXX	BB160229_I_095	BB160229_I	GRCm38	bowtie	261171	256656	98.27	0	0	93849	36.57
HFJTLBCXX	BB160229_I_096	BB160229_I	GRCm38	bowtie	1479	163	11.02	0	0	16	9.82
HFJTLBCXX	BB160229_IV_001	BB160229_IV	GRCm38	bowtie	754765	743783	98.54	0	0	240274	32.3		623127	611737
HFJTLBCXX	BB160229_IV_002	BB160229_IV	GRCm38	bowtie	742061	729453	98.3	0	0	241052	33.05
HFJTLBCXX	BB160229_IV_003	BB160229_IV	GRCm38	bowtie	928853	871042	93.78	0	0	291554	33.47
HFJTLBCXX	BB160229_IV_004	BB160229_IV	GRCm38	bowtie	673499	663527	98.52	0	0	198375	29.9
HFJTLBCXX	BB160229_IV_005	BB160229_IV	GRCm38	bowtie	1348426	1328169	98.5	0	0	424871	31.99
HFJTLBCXX	BB160229_IV_006	BB160229_IV	GRCm38	bowtie	680707	670584	98.51	0	0	210128	31.34
HFJTLBCXX	BB160229_IV_007	BB160229_IV	GRCm38	bowtie	624181	614805	98.5	0	0	197313	32.09
HFJTLBCXX	BB160229_IV_008	BB160229_IV	GRCm38	bowtie	871101	856939	98.37	0	0	278309	32.48
HFJTLBCXX	BB160229_IV_009	BB160229_IV	GRCm38	bowtie	505952	497423	98.31	0	0	151239	30.4
HFJTLBCXX	BB160229_IV_010	BB160229_IV	GRCm38	bowtie	631308	621762	98.49	0	0	182206	29.3
HFJTLBCXX	BB160229_IV_011	BB160229_IV	GRCm38	bowtie	694327	684217	98.54	0	0	209578	30.63
HFJTLBCXX	BB160229_IV_012	BB160229_IV	GRCm38	bowtie	50112	693	1.38	0	0	118	17.03
HFJTLBCXX	BB160229_IV_013	BB160229_IV	GRCm38	bowtie	789159	776444	98.39	0	0	254439	32.77
HFJTLBCXX	BB160229_IV_014	BB160229_IV	GRCm38	bowtie	687070	676611	98.48	0	0	214201	31.66
HFJTLBCXX	BB160229_IV_015	BB160229_IV	GRCm38	bowtie	799039	786500	98.43	0	0	270739	34.42
HFJTLBCXX	BB160229_IV_016	BB160229_IV	GRCm38	bowtie	692829	682510	98.51	0	0	219650	32.18
HFJTLBCXX	BB160229_IV_017	BB160229_IV	GRCm38	bowtie	542659	535071	98.6	0	0	160940	30.08
HFJTLBCXX	BB160229_IV_018	BB160229_IV	GRCm38	bowtie	808192	796306	98.53	0	0	260779	32.75
HFJTLBCXX	BB160229_IV_019	BB160229_IV	GRCm38	bowtie	333880	326460	97.78	0	0	95964	29.4
HFJTLBCXX	BB160229_IV_020	BB160229_IV	GRCm38	bowtie	509734	502816	98.64	0	0	127453	25.35
HFJTLBCXX	BB160229_IV_021	BB160229_IV	GRCm38	bowtie	565520	557385	98.56	0	0	177114	31.78
HFJTLBCXX	BB160229_IV_022	BB160229_IV	GRCm38	bowtie	1046661	1034311	98.82	0	0	131469	12.71
HFJTLBCXX	BB160229_IV_023	BB160229_IV	GRCm38	bowtie	436107	429903	98.58	0	0	127186	29.58
HFJTLBCXX	BB160229_IV_024	BB160229_IV	GRCm38	bowtie	1009706	995438	98.59	0	0	294328	29.57
HFJTLBCXX	BB160229_IV_025	BB160229_IV	GRCm38	bowtie	806111	793741	98.47	0	0	269178	33.91
HFJTLBCXX	BB160229_IV_026	BB160229_IV	GRCm38	bowtie	583493	574773	98.51	0	0	187519	32.62
HFJTLBCXX	BB160229_IV_027	BB160229_IV	GRCm38	bowtie	647602	638485	98.59	0	0	192176	30.1
HFJTLBCXX	BB160229_IV_028	BB160229_IV	GRCm38	bowtie	633574	624466	98.56	0	0	199062	31.88
HFJTLBCXX	BB160229_IV_029	BB160229_IV	GRCm38	bowtie	381379	371033	97.29	0	0	110859	29.88
HFJTLBCXX	BB160229_IV_030	BB160229_IV	GRCm38	bowtie	613737	604449	98.49	0	0	196554	32.52
HFJTLBCXX	BB160229_IV_031	BB160229_IV	GRCm38	bowtie	666224	656151	98.49	0	0	205127	31.26
HFJTLBCXX	BB160229_IV_032	BB160229_IV	GRCm38	bowtie	177297	173907	98.09	0	0	48771	28.04
HFJTLBCXX	BB160229_IV_033	BB160229_IV	GRCm38	bowtie	636606	626567	98.42	0	0	198573	31.69
HFJTLBCXX	BB160229_IV_034	BB160229_IV	GRCm38	bowtie	408971	402853	98.5	0	0	119951	29.78
HFJTLBCXX	BB160229_IV_035	BB160229_IV	GRCm38	bowtie	599744	591129	98.56	0	0	183491	31.04
HFJTLBCXX	BB160229_IV_036	BB160229_IV	GRCm38	bowtie	1053045	1037639	98.54	0	0	317929	30.64
HFJTLBCXX	BB160229_IV_037	BB160229_IV	GRCm38	bowtie	2928	119	4.06	0	0	4	3.36
HFJTLBCXX	BB160229_IV_038	BB160229_IV	GRCm38	bowtie	552722	545026	98.61	0	0	170638	31.31
HFJTLBCXX	BB160229_IV_039	BB160229_IV	GRCm38	bowtie	631743	623044	98.62	0	0	191381	30.72
HFJTLBCXX	BB160229_IV_040	BB160229_IV	GRCm38	bowtie	465468	458449	98.49	0	0	132515	28.91
HFJTLBCXX	BB160229_IV_041	BB160229_IV	GRCm38	bowtie	472723	465491	98.47	0	0	138887	29.84
HFJTLBCXX	BB160229_IV_042	BB160229_IV	GRCm38	bowtie	1762	175	9.93	0	0	1	0.57
HFJTLBCXX	BB160229_IV_043	BB160229_IV	GRCm38	bowtie	764482	752131	98.38	0	0	233160	31
HFJTLBCXX	BB160229_IV_044	BB160229_IV	GRCm38	bowtie	606019	597758	98.64	0	0	175379	29.34
HFJTLBCXX	BB160229_IV_045	BB160229_IV	GRCm38	bowtie	582014	574372	98.69	0	0	173772	30.25
HFJTLBCXX	BB160229_IV_046	BB160229_IV	GRCm38	bowtie	638890	629705	98.56	0	0	184260	29.26
HFJTLBCXX	BB160229_IV_047	BB160229_IV	GRCm38	bowtie	544333	536508	98.56	0	0	153095	28.54
HFJTLBCXX	BB160229_IV_048	BB160229_IV	GRCm38	bowtie	713393	703244	98.58	0	0	189076	26.89		832823	821715
HFJTLBCXX	BB160229_IV_049	BB160229_IV	GRCm38	bowtie	1144195	1129434	98.71	0	0	322980	28.6
HFJTLBCXX	BB160229_IV_050	BB160229_IV	GRCm38	bowtie	968220	955946	98.73	0	0	279572	29.25
HFJTLBCXX	BB160229_IV_051	BB160229_IV	GRCm38	bowtie	721568	712486	98.74	0	0	196841	27.63
HFJTLBCXX	BB160229_IV_052	BB160229_IV	GRCm38	bowtie	1029538	1015935	98.68	0	0	292625	28.8
HFJTLBCXX	BB160229_IV_053	BB160229_IV	GRCm38	bowtie	433115	427328	98.66	0	0	112988	26.44
HFJTLBCXX	BB160229_IV_054	BB160229_IV	GRCm38	bowtie	823914	812989	98.67	0	0	221944	27.3
HFJTLBCXX	BB160229_IV_055	BB160229_IV	GRCm38	bowtie	903160	891179	98.67	0	0	248612	27.9
HFJTLBCXX	BB160229_IV_056	BB160229_IV	GRCm38	bowtie	751156	740861	98.63	0	0	194970	26.32
HFJTLBCXX	BB160229_IV_057	BB160229_IV	GRCm38	bowtie	1053599	1040134	98.72	0	0	265148	25.49
HFJTLBCXX	BB160229_IV_058	BB160229_IV	GRCm38	bowtie	789200	778750	98.68	0	0	207139	26.6
HFJTLBCXX	BB160229_IV_059	BB160229_IV	GRCm38	bowtie	833368	822899	98.74	0	0	206775	25.13
HFJTLBCXX	BB160229_IV_060	BB160229_IV	GRCm38	bowtie	1179210	1164570	98.76	0	0	312952	26.87
HFJTLBCXX	BB160229_IV_061	BB160229_IV	GRCm38	bowtie	1227224	1210268	98.62	0	0	348053	28.76
HFJTLBCXX	BB160229_IV_062	BB160229_IV	GRCm38	bowtie	1502209	1484665	98.83	0	0	185030	12.46
HFJTLBCXX	BB160229_IV_063	BB160229_IV	GRCm38	bowtie	772708	762379	98.66	0	0	212321	27.85
HFJTLBCXX	BB160229_IV_064	BB160229_IV	GRCm38	bowtie	1130576	1115605	98.68	0	0	317837	28.49
HFJTLBCXX	BB160229_IV_065	BB160229_IV	GRCm38	bowtie	998148	984549	98.64	0	0	281722	28.61
HFJTLBCXX	BB160229_IV_066	BB160229_IV	GRCm38	bowtie	876629	861787	98.31	0	0	248270	28.81
HFJTLBCXX	BB160229_IV_067	BB160229_IV	GRCm38	bowtie	865612	854422	98.71	0	0	222957	26.09
HFJTLBCXX	BB160229_IV_068	BB160229_IV	GRCm38	bowtie	762380	752624	98.72	0	0	207236	27.54
HFJTLBCXX	BB160229_IV_069	BB160229_IV	GRCm38	bowtie	811052	800956	98.76	0	0	211001	26.34
HFJTLBCXX	BB160229_IV_070	BB160229_IV	GRCm38	bowtie	965965	953251	98.68	0	0	272273	28.56
HFJTLBCXX	BB160229_IV_071	BB160229_IV	GRCm38	bowtie	123610	121967	98.67	0	0	11381	9.33
HFJTLBCXX	BB160229_IV_072	BB160229_IV	GRCm38	bowtie	1203147	1187983	98.74	0	0	306685	25.82
HFJTLBCXX	BB160229_IV_073	BB160229_IV	GRCm38	bowtie	1028199	1014325	98.65	0	0	281297	27.73
HFJTLBCXX	BB160229_IV_074	BB160229_IV	GRCm38	bowtie	1010103	996865	98.69	0	0	281502	28.24
HFJTLBCXX	BB160229_IV_075	BB160229_IV	GRCm38	bowtie	808614	798373	98.73	0	0	221581	27.75
HFJTLBCXX	BB160229_IV_076	BB160229_IV	GRCm38	bowtie	1132151	1116969	98.66	0	0	306560	27.45
HFJTLBCXX	BB160229_IV_077	BB160229_IV	GRCm38	bowtie	786290	775557	98.63	0	0	219287	28.27
HFJTLBCXX	BB160229_IV_078	BB160229_IV	GRCm38	bowtie	761190	751452	98.72	0	0	198335	26.39
HFJTLBCXX	BB160229_IV_079	BB160229_IV	GRCm38	bowtie	855596	844287	98.68	0	0	241001	28.54
HFJTLBCXX	BB160229_IV_080	BB160229_IV	GRCm38	bowtie	897855	886547	98.74	0	0	257606	29.06
HFJTLBCXX	BB160229_IV_081	BB160229_IV	GRCm38	bowtie	931691	919691	98.71	0	0	248160	26.98
HFJTLBCXX	BB160229_IV_082	BB160229_IV	GRCm38	bowtie	829233	819167	98.79	0	0	226049	27.59
HFJTLBCXX	BB160229_IV_083	BB160229_IV	GRCm38	bowtie	676143	668276	98.84	0	0	179384	26.84
HFJTLBCXX	BB160229_IV_084	BB160229_IV	GRCm38	bowtie	2431	443	18.22	0	0	3	0.68
HFJTLBCXX	BB160229_IV_085	BB160229_IV	GRCm38	bowtie	1213917	1197204	98.62	0	0	352404	29.44
HFJTLBCXX	BB160229_IV_086	BB160229_IV	GRCm38	bowtie	492733	484734	98.38	0	0	135543	27.96
HFJTLBCXX	BB160229_IV_087	BB160229_IV	GRCm38	bowtie	876962	864554	98.59	0	0	246096	28.47
HFJTLBCXX	BB160229_IV_088	BB160229_IV	GRCm38	bowtie	2429	832	34.25	0	0	28	3.37
HFJTLBCXX	BB160229_IV_089	BB160229_IV	GRCm38	bowtie	988616	975913	98.72	0	0	276902	28.37
HFJTLBCXX	BB160229_IV_090	BB160229_IV	GRCm38	bowtie	804731	794595	98.74	0	0	211840	26.66
HFJTLBCXX	BB160229_IV_091	BB160229_IV	GRCm38	bowtie	902027	890531	98.73	0	0	236792	26.59
HFJTLBCXX	BB160229_IV_092	BB160229_IV	GRCm38	bowtie	963237	950452	98.67	0	0	263771	27.75
HFJTLBCXX	BB160229_IV_093	BB160229_IV	GRCm38	bowtie	980845	967167	98.61	0	0	264342	27.33
HFJTLBCXX	BB160229_IV_094	BB160229_IV	GRCm38	bowtie	444497	437287	98.38	0	0	117902	26.96
HFJTLBCXX	BB160229_IV_095	BB160229_IV	GRCm38	bowtie	3116	901	28.92	0	0	10	1.11
HFJTLBCXX	BB160229_IV_096	BB160229_IV	GRCm38	bowtie	1163785	1150805	98.88	0	0	292675	25.43
