# Supplementary material for: Single-cell sequencing reveals karyotype heterogeneity in murine and human malignancies
Source: Genome Biol. 2016 May 31;17:115. doi: 10.1186/s13059-016-0971-7 (PMC4888588; doi:10.1186/s13059-016-0971-7)
Supplement: Supplementary file 6 — Simulating the effects of different aneuploidies on the aneuploidy and heterogeneity score. Table showing the effect of modelling various aneuploidies on the aneuploidy and heterogeneity scores. (XLSX 42 kb) [file 13059_2016_971_MOESM6_ESM.xlsx]

## Sheet: Bakker-Taudt - Table S2.xlsx.cs
Tabel S2: simulating the effects of different aneuploidies on the aneuploidy and heterogeneity score
	Aneuploidy	Heterogeneity
10 diploid	0	0
9 diploid + 1 monoploid	0.1	0.1
9 diploid + 1 triploid	0.1	0.1
9 diploid + 1 tetraploid	0.2	0.1
1 diploid + 9 monoploid	0.9	0.1
5 diploid + 5 monoploid	0.5	0.5
8 diploid + 2 triploid	0.2	0.2
8 diploid + 2 tetraploid	0.4	0.2
16 diploid + 4 tetraploid	0.4	0.2
8 diploid + 1 triploid + 1 tetraploid	0.3	0.3
7 diploid + 2 triploid + 1 tetraploid	0.4	0.4
7 diploid + 1 triploid + 1 tetraploid + 1 monoploid	0.4	0.6
